# Supplementary material for: Updated Adulticide Susceptibility Status of Florida Populations of Aedes aegypti (Linnaeus, 1762)
Source: Pathogens. 2026 Feb 27;15(3):251. doi: 10.3390/pathogens15030251 (PMC13029742; doi:10.3390/pathogens15030251)
Supplement: Supplementary file 1 [file pathogens-15-00251-s001.zip]

Archive with 2 entries (2 files):
- File S1. Master Data.xlsx
- File S2.pdf
