# Supplementary material for: Updated Adulticide Susceptibility Status of Florida Populations of Aedes aegypti (Linnaeus, 1762)
Source: Pathogens. 2026 Feb 27;15(3):251. doi: 10.3390/pathogens15030251 (PMC13029742; doi:10.3390/pathogens15030251)
Supplement: Supplementary file 1 [file pathogens-15-00251-s001.zip › File S1. Master Data.xlsx]

## Sheet: master
Lat	Long	Site	County	Year of Testing	Active Ingredient	AI Identifier	Chemical Class	Diagnostic Dose (ug/ ml)	Diagnostic Time	% Mortality at Diagnostic Time	% Mortality at EOA	% Mortality at 24 hr	Susceptibility status categorization from BBA	% Recovery (Lucas et al. 2020)	logHR	Hazard Ratio to susceptible Aedes aegypti	Lower .95	Upper .95	p-value	Simplified p-value	Significant vs reference?	Notes
28.2464	-80.7366	Viera	Brevard	2020	Deltamethrin	1	Pyrethroid	0.75	15	0.2078	1	0.8181	Resistant	0.1819	-2.67721	0.0687546	0.0395139	0.119634	2.70472e-21	<.001	Y
26.1091	-80.1297	11th St	Broward	2021	Deltamethrin	1	Pyrethroid	0.75	15	0.0339	0.9661	0.4746	Resistant	0.508747	-3.34235	0.0353538	0.0200077	0.0624705	1.21127e-30	<.001	Y
26.0355	-80.1783	34th Ave	Broward	2020	Deltamethrin	1	Pyrethroid	0.75	15	0.1593	0.9912	0.8	Resistant	0.192897	-2.89292	0.0554139	0.0323231	0.0950002	7.07827e-26	<.001	Y
26.1126	-80.1315	8th St	Broward	2021	Deltamethrin	1	Pyrethroid	0.75	15	0.4355	1	0.3226	Resistant	0.6774	-2.23499	0.106993	0.060678	0.188659	1.13236e-14	<.001	Y
26.035	-80.1769	Farragut	Broward	2020	Deltamethrin	1	Pyrethroid	0.75	15	0.4839	1	0.9841	Resistant	0.0159	-2.45166	0.0861501	0.050434	0.147159	2.8421e-19	<.001	Y
26.2419	-80.1764	Ixtaso	Broward	2021	Deltamethrin	1	Pyrethroid	0.75	15	0.4444	1	0.5556	Resistant	0.4444	-2.03485	0.130701	0.0747539	0.228519	9.44089e-13	<.001	Y
25.9924	-80.2459	Shalimar	Broward	2020	Deltamethrin	1	Pyrethroid	0.75	15	0.2464	0.942	0.8261	Resistant	0.123036	-2.42676	0.0883222	0.0486011	0.160507	1.68392e-15	<.001	Y	Bottle 2 removed from analysis
26.0693	-80.2083	SR-7	Broward	2020	Deltamethrin	1	Pyrethroid	0.75	15	0.7286	1	0.8857	Resistant	0.1143	-1.90096	0.149425	0.0853235	0.261685	2.94576e-11	<.001	Y
25.9863	-80.2462	Tarpon	Broward	2022	Deltamethrin	1	Pyrethroid	0.75	15	0.4433	1	0.8144	Resistant	0.1856	-2.30041	0.100218	0.0580248	0.173091	1.57459e-16	<.001	Y
25.9863	-80.2462	Tarpon	Broward	2020	Deltamethrin	1	Pyrethroid	0.75	15	0.7778	1	0.9206	Resistant	0.0794	-1.79295	0.166468	0.0945204	0.293182	5.33488e-10	<.001	Y
26.1418	-81.7948	5th Ave	Collier	2021	Deltamethrin	1	Pyrethroid	0.75	15	0.5476	0.9286	0.3571	Resistant	0.615443	-2.37737	0.0927947	0.0509141	0.169125	8.30621e-15	<.001	Y
26.1549	-81.7586	Corporate Square	Collier	2022	Deltamethrin	1	Pyrethroid	0.75	15	0.386	0.9912	0.7368	Resistant	0.256659	-2.43422	0.0876658	0.0511456	0.150263	8.43614e-19	<.001	Y
26.1419	-81.7244	GCC	Collier	2021	Deltamethrin	1	Pyrethroid	0.75	15	0.3396	1	0.6415	Resistant	0.3585	-2.87061	0.0566645	0.0311073	0.103219	6.48003e-21	<.001	Y
28.0058	-82.4595	North Street	Hillsborough	2021	Deltamethrin	1	Pyrethroid	0.75	15	0.2381	0.9524	0.4524	Resistant	0.52499	-3.09889	0.0450991	0.0248427	0.0818722	2.29201e-24	<.001	Y
28.0043	-82.5672	Zone A	Hillsborough	2022	Deltamethrin	1	Pyrethroid	0.75	15	0.1591	1	1	Resistant	0	-3.38189	0.0339833	0.0187383	0.0616313	8.50187e-29	<.001	Y
28.0052	-82.4609	Zone B	Hillsborough	2022	Deltamethrin	1	Pyrethroid	0.75	15	0.7255	1	1	Resistant	0	-1.44146	0.236582	0.132663	0.421903	1.03986e-06	<.001	Y
27.9284	-82.4908	Zone D	Hillsborough	2022	Deltamethrin	1	Pyrethroid	0.75	15	0.2	0.9333	0.9333	Resistant	0	-3.23942	0.0391865	0.0203433	0.0754835	3.49425e-22	<.001	Y
27.9646	-82.4961	Zone E	Hillsborough	2022	Deltamethrin	1	Pyrethroid	0.75	15	0.6	0.98	0.84	Resistant	0.142857	-2.33879	0.0964447	0.0537875	0.172932	4.15042e-15	<.001	Y
28.0261	-82.3722	Zone F	Hillsborough	2022	Deltamethrin	1	Pyrethroid	0.75	15	0.3333	1	0.9474	Resistant	0.0526	-2.55312	0.0778385	0.0425443	0.142412	1.19387e-16	<.001	Y
28.8075	-81.5633	Sorrento	Lake	2022	Deltamethrin	1	Pyrethroid	0.75	15	0.8103	1	0.8793	Resistant	0.1207	-1.60914	0.200059	0.11339	0.352974	2.77922e-08	<.001	Y
26.6539	-81.8068	Golden Lake	Lee	2020	Deltamethrin	1	Pyrethroid	0.75	15	0.9167	1	0.9583	Developing Resistance	0.0417	-0.82403	0.43866	0.250696	0.767553	0.00389218	<.05	Y
26.656	-81.8083	Luckett	Lee	2021	Deltamethrin	1	Pyrethroid	0.75	15	0.9268	1	0.8049	Developing Resistance	0.1951	0.156458	1.16936	0.612612	2.23209	0.635252	>.05	N	Bottle 2 removed from analysis
25.9132	-80.1917	395	Miami-Dade	2021	Deltamethrin	1	Pyrethroid	0.75	15	0.1273	0.9259	0.7091	Resistant	0.234151	-3.09453	0.0452965	0.0252808	0.0811591	2.47177e-25	<.001	Y
25.7591	-80.1994	Brickell	Miami-Dade	2020	Deltamethrin	1	Pyrethroid	0.75	10	0	0.9853	0.7059	Resistant	0.283568	-3.22111	0.0399106	0.022778	0.0699296	2.14208e-29	<.001	Y
25.7782	-80.2515	Camillus House	Miami-Dade	2021	Deltamethrin	1	Pyrethroid	0.75	15	0.4375	1	0.5417	Resistant	0.4583	-2.14789	0.11673	0.0653787	0.208415	3.79804e-13	<.001	Y
25.7743	-80.2855	Flagler Cemetery	Miami-Dade	2020	Deltamethrin	1	Pyrethroid	0.75	10	0.0638	0.9894	0.6596	Resistant	0.333333	-3.31412	0.036366	0.021084	0.0627245	9.75727e-33	<.001	Y
25.8615	-80.3126	Hialeah	Miami-Dade	2021	Deltamethrin	1	Pyrethroid	0.75	15	0.0286	1	0.7714	Resistant	0.2286	-3.12281	0.0440333	0.0234696	0.0826149	2.31094e-22	<.001	Y
25.4716	-80.4304	Homestead	Miami-Dade	2020	Deltamethrin	1	Pyrethroid	0.75	15	0.6	0.99	0.73	Resistant	0.262626	-2.46374	0.0851156	0.0493323	0.146854	8.4868e-19	<.001	Y
25.6338	-80.2967	Kings Bay	Miami-Dade	2020	Deltamethrin	1	Pyrethroid	0.75	10	0.0306	0.9898	0.6837	Resistant	0.309254	-2.35569	0.094828	0.0550148	0.163453	2.2478e-17	<.001	Y
25.7546	-80.2229	Little Havana	Miami-Dade	2020	Deltamethrin	1	Pyrethroid	0.75	10	0.3478	1	0.8804	Resistant	0.1196	-1.66876	0.188481	0.10917	0.325412	2.10648e-09	<.001	Y
25.8374	-80.1994	Little River	Miami-Dade	2019	Deltamethrin	1	Pyrethroid	0.75	15	0.4463	0.9835	0.5289	Resistant	0.462227	-2.21611	0.109032	0.0637281	0.186543	6.04856e-16	<.001	Y
25.8014	-80.1335	Miami Beach	Miami-Dade	2020	Deltamethrin	1	Pyrethroid	0.75	15	0.4495	1	0.5888	Resistant	0.4112	-1.98962	0.136748	0.0796587	0.234751	5.33813e-13	<.001	Y
25.6617	-80.3735	Richmond Heights	Miami-Dade	2021	Deltamethrin	1	Pyrethroid	0.75	15	0.4231	1	0.6731	Resistant	0.3269	-2.1421	0.117408	0.0659134	0.209134	3.53003e-13	<.001	Y
25.7544	-80.3372	Westchester	Miami-Dade	2021	Deltamethrin	1	Pyrethroid	0.75	15	0.9333	1	0.8	Developing Resistance	0.2	-0.591469	0.553513	0.316934	0.96669	0.0376098	<.05	Y
25.8046	-80.1991	Wynwood	Miami-Dade	2020	Deltamethrin	1	Pyrethroid	0.75	15	0.5528	1	0.6165	Resistant	0.3835	-2.18177	0.112842	0.0661369	0.19253	1.20383e-15	<.001	Y
25.0852	-80.4518	Key Largo	Monroe	2021	Deltamethrin	1	Pyrethroid	0.75	15	0.3889	0.9889	0.5333	Resistant	0.460714	-2.57119	0.0764447	0.0442227	0.132145	3.33901e-20	<.001	Y
25.1244	-80.413	Overseas	Monroe	2019	Deltamethrin	1	Pyrethroid	0.75	15	0.1803	0.9836	0.6721	Resistant	0.316694	-2.86147	0.0571844	0.0324314	0.10083	4.65432e-23	<.001	Y
28.4661	-81.3918	Lancaster	Orange	2021	Deltamethrin	1	Pyrethroid	0.75	15	0.4528	1	0.3585	Resistant	0.6415	-1.97418	0.138875	0.0781315	0.246844	1.72898e-11	<.001	Y
28.4511	-81.4467	Mandarin	Orange	2021	Deltamethrin	1	Pyrethroid	0.75	15	0.4242	1	0.803	Resistant	0.197	-2.62518	0.072427	0.0412889	0.127048	5.40154e-20	<.001	Y
26.4726	-80.0588	Andrews	Palm Beach	2020	Deltamethrin	1	Pyrethroid	0.75	15	0.0135	0.8767	0.6389	Resistant	0.271244	-3.35701	0.0348394	0.0196847	0.0616615	9.87107e-31	<.001	Y
26.6258	-80.1301	Biscayne	Palm Beach	2022	Deltamethrin	1	Pyrethroid	0.75	15	0.6727	1	0.9818	Resistant	0.0182	-2.50795	0.0814348	0.0458628	0.144597	1.11385e-17	<.001	Y
26.6498	-80.1084	Forest Ave	Palm Beach	2021	Deltamethrin	1	Pyrethroid	0.75	15	0.1951	1	0.3659	Resistant	0.6341	-2.68081	0.0685079	0.0378062	0.124142	9.68629e-19	<.001	Y
26.6113	-80.1165	Forest Lane	Palm Beach	2022	Deltamethrin	1	Pyrethroid	0.75	15	0.5909	0.9773	0.8636	Resistant	0.116341	-2.59567	0.0745957	0.0414358	0.134293	5.00927e-18	<.001	Y
26.7101	-80.105	Gardenia	Palm Beach	2022	Deltamethrin	1	Pyrethroid	0.75	15	0.5	1	0.5161	Resistant	0.4839	-2.54541	0.0784405	0.0445606	0.13808	1.1199e-18	<.001	Y
26.673	-80.1285	Gun Club	Palm Beach	2022	Deltamethrin	1	Pyrethroid	0.75	15	0.4828	1	0.8966	Resistant	0.1034	-2.41824	0.0890785	0.0505013	0.157124	6.72938e-17	<.001	Y
26.621	-80.1056	Lakewood Ave	Palm Beach	2021	Deltamethrin	1	Pyrethroid	0.75	15	0.2031	1	0.5625	Resistant	0.4375	-2.6029	0.0740585	0.0421546	0.130108	1.38611e-19	<.001	Y
26.6848	-80.1135	Mounts	Palm Beach	2020	Deltamethrin	1	Pyrethroid	0.75	15	0.2016	1	0.7209	Resistant	0.2791	-2.52412	0.0801288	0.0469739	0.136685	1.97253e-20	<.001	Y
26.3437	-80.1262	Parkside	Palm Beach	2020	Deltamethrin	1	Pyrethroid	0.75	15	0.0103	0.9485	0.433	Resistant	0.54349	-3.41937	0.032733	0.0189374	0.0565782	1.74686e-34	<.001	Y
26.6328	-80.0987	Winged Foot	Palm Beach	2022	Deltamethrin	1	Pyrethroid	0.75	15	0.7882	1	1	Resistant	0	-1.60936	0.200016	0.115464	0.346482	9.40847e-09	<.001	Y
28.2619	-82.7053	Candice	Pasco	2021	Deltamethrin	1	Pyrethroid	0.75	15	0.2588	0.9529	0.3059	Resistant	0.67898	-2.89968	0.0550407	0.0316895	0.0955988	7.4737e-25	<.001	Y
28.1865	-82.7453	Pleasure	Pasco	2021	Deltamethrin	1	Pyrethroid	0.75	15	0.4872	1	0.7564	Resistant	0.2436	-2.27399	0.102901	0.0591959	0.178874	7.57127e-16	<.001	Y
28.1726	-82.7352	Sawgrass	Pinellas	2019	Deltamethrin	1	Pyrethroid	0.75	15	0.5664	1	ND	Resistant	ND	-1.67115	0.188031	0.109221	0.323707	1.64426e-09	<.001	Y
28.0447	-81.7768	42nd Street	Polk	2021	Deltamethrin	1	Pyrethroid	0.75	15	0.4717	1	1	Resistant	0	-2.09788	0.122717	0.0691825	0.217676	7.26524e-13	<.001	Y
28.1445	-82.0032	Cheyenne Lane	Polk	2021	Deltamethrin	1	Pyrethroid	0.75	15	0.48	0.98	0.64	Resistant	0.346939	-2.48286	0.0835038	0.0452259	0.154179	2.09156e-15	<.001	Y
28.0487	-81.9907	Wabash	Polk	2021	Deltamethrin	1	Pyrethroid	0.75	15	0.1556	1	1	Resistant	0	-2.79883	0.0608813	0.0338352	0.109547	9.76292e-21	<.001	Y
28.8261	-81.3351	Halsey	Seminole	2020	Deltamethrin	1	Pyrethroid	0.75	10	0.5217	1	0.7681	Resistant	0.2319	-1.42498	0.240512	0.137403	0.420997	6.0772e-07	<.001	Y
27.4231	-80.3393	Bettys House	St. Lucie	2020	Deltamethrin	1	Pyrethroid	0.75	15	0.4658	1	1	Resistant	0	-2.23954	0.106507	0.061129	0.185572	2.66289e-15	<.001	Y
27.4185	-80.3236	Heathcote	St. Lucie	2021	Deltamethrin	1	Pyrethroid	0.75	15	0.38	1	0.22	Resistant	0.78	-2.86086	0.0572198	0.0319813	0.102376	5.49018e-22	<.001	Y
27.3041	-80.3401	Sean's House	St. Lucie	2021	Deltamethrin	1	Pyrethroid	0.75	15	0.2899	1	0.3188	Resistant	0.6812	-2.60407	0.0739719	0.0423429	0.129227	5.75542e-20	<.001	Y
27.447	-80.3394	Tire Shop	St. Lucie	2021	Deltamethrin	1	Pyrethroid	0.75	15	0.0652	0.9565	0.8043	Resistant	0.159122	-3.44736	0.0318295	0.0176959	0.0572516	1.18052e-30	<.001	Y
29.2459	-81.0544	Holly Hill	Volusia	2020	Deltamethrin	1	Pyrethroid	0.75	15	0.3091	1	0.4333	Resistant	0.5667	-2.72323	0.0656622	0.0382811	0.112628	4.4981e-23	<.001	Y
29.111	-80.9925	Leslie	Volusia	2022	Deltamethrin	1	Pyrethroid	0.75	15	0.1176	1	0.6176	Resistant	0.3824	-3.00514	0.049532	0.0283169	0.0866413	6.03359e-26	<.001	Y
29.1192	-80.9947	Nova	Volusia	2019	Deltamethrin	1	Pyrethroid	0.75	15	0.0968	0.9032	ND	Resistant	ND	-3.90315	0.0201782	0.0116279	0.0350159	8.47289e-44	<.001	Y
29.1891	-81.0105	South Daytona	Volusia	2020	Deltamethrin	1	Pyrethroid	0.75	15	0.1951	1	0.878	Resistant	0.122	-2.55045	0.0780467	0.0430562	0.141473	4.30473e-17	<.001	Y
29.2444	-81.0388	YMCA	Volusia	2019	Deltamethrin	1	Pyrethroid	0.75	15	0.4113	1	ND	Resistant	ND	-2.57554	0.0761123	0.0445197	0.130124	4.81496e-21	<.001	Y
28.2464	-80.7366	Viera	Brevard	2020	Etofenprox	2	Pyrethroid	12.5	30	0.0494	0.0864	0.0247	Resistant	0.71412								< 10% mortality in BBA so HR could not be reliably calculated.
26.1129	-80.132	11th Ave	Broward	2022	Etofenprox	2	Pyrethroid	12.5	45	0	0	ND	Resistant	ND								< 10% mortality in BBA so HR could not be reliably calculated.
26.1091	-80.1297	11th St	Broward	2021	Etofenprox	2	Pyrethroid	12.5	45	0	0.075	0.05	Resistant	0.333333								< 10% mortality in BBA so HR could not be reliably calculated.
26.0355	-80.1783	34th Ave	Broward	2020	Etofenprox	2	Pyrethroid	12.5	30	0.0098	0.2353	0.2647	Resistant	-0.124947	-2.8228	0.0594392	0.0305628	0.115599	8.96834e-17	<.001	Y
26.1126	-80.1315	8th St	Broward	2021	Etofenprox	2	Pyrethroid	12.5	45	0.0208	0.3542	0	Resistant	1	-2.4629	0.0851877	0.0420901	0.172415	7.55385e-12	<.001	Y
26.035	-80.1769	Farragut	Broward	2020	Etofenprox	2	Pyrethroid	12.5	45	0.0408	0.2959	0.3163	Resistant	-0.0689422	-2.52211	0.08029	0.0406094	0.158743	4.10446e-13	<.001	Y
26.2419	-80.1764	Ixtaso	Broward	2021	Etofenprox	2	Pyrethroid	12.5	45	0.2857	1	0.618	Resistant	0.382	-3.24371	0.0390187	0.0220311	0.0691051	9.71022e-29	<.001	Y
25.9924	-80.2459	Shalimar	Broward	2020	Etofenprox	2	Pyrethroid	12.5	30	0.0405	0.5405	0.3378	Resistant	0.375023	-2.31622	0.0986463	0.0529456	0.183794	2.97631e-13	<.001	Y
26.0693	-80.2083	SR-7	Broward	2020	Etofenprox	2	Pyrethroid	12.5	45	0.0545	0.1909	0.0182	Resistant	0.904662	-1.83035	0.160357	0.0810042	0.317445	1.49387e-07	<.001	Y
25.9863	-80.2462	Tarpon	Broward	2020	Etofenprox	2	Pyrethroid	12.5	45	0.0822	0.4384	0.0137	Resistant	0.96875	-2.36886	0.0935873	0.0478347	0.183101	4.5805e-12	<.001	Y
26.1418	-81.7948	5th Ave	Collier	2021	Etofenprox	2	Pyrethroid	12.5	45	0.0148	0.6104	0.1169	Resistant	0.808486	-2.29461	0.100801	0.0535269	0.189825	1.19971e-12	<.001	Y
26.1419	-81.7244	GCC	Collier	2021	Etofenprox	2	Pyrethroid	12.5	45	0	0.1452	ND	Resistant	ND	-3.09233	0.0453959	0.0193926	0.106267	1.03252e-12	<.001	Y
28.0058	-82.4595	North Street	Hillsborough	2021	Etofenprox	2	Pyrethroid	12.5	45	0.42	0.68	0.04	Resistant	0.941176	-1.21121	0.297836	0.159182	0.557263	0.000151069	<.001	Y
28.0043	-82.5672	Zone A	Hillsborough	2022	Etofenprox	2	Pyrethroid	12.5	30	0.0805	0.4943	0.5287	Resistant	-0.0695934	-2.12394	0.119559	0.0631455	0.226373	6.97644e-11	<.001	Y
28.0052	-82.4609	Zone B	Hillsborough	2022	Etofenprox	2	Pyrethroid	12.5	30	0	0.2778	0.25	Resistant	0.100072	-2.00512	0.134644	0.0613769	0.29537	5.65579e-07	<.001	Y
27.9646	-82.4961	Zone E	Hillsborough	2022	Etofenprox	2	Pyrethroid	12.5	30	0.1071	0.4643	0.3571	Resistant	0.230885	-2.38623	0.0919758	0.039524	0.214036	3.06944e-08	<.001	Y
28.8075	-81.5633	Sorrento	Lake	2022	Etofenprox	2	Pyrethroid	12.5	30	0.0196	0.2157	0.1373	Resistant	0.363468	-3.02978	0.0483262	0.021143	0.110458	6.79336e-13	<.001	Y
26.6539	-81.8068	Golden Lake	Lee	2020	Etofenprox	2	Pyrethroid	12.5	45	0.5122	0.8049	0.5732	Resistant	0.287862	-1.84095	0.158666	0.0891816	0.282287	3.77648e-10	<.001	Y
26.656	-81.8083	Luckett	Lee	2021	Etofenprox	2	Pyrethroid	12.5	45	0.4906	1	0	Resistant	1	-1.59453	0.203004	0.112981	0.364759	9.65257e-08	<.001	Y
25.9132	-80.1917	395	Miami-Dade	2021	Etofenprox	2	Pyrethroid	12.5	45	0.0508	0.2034	0.1525	Resistant	0.250246	-2.25391	0.104988	0.0477633	0.230771	2.03344e-08	<.001	Y
25.7591	-80.1994	Brickell	Miami-Dade	2020	Etofenprox	2	Pyrethroid	12.5	30	0.0283	0.3491	0.1509	Resistant	0.567746	-2.58602	0.0753189	0.0402873	0.140812	5.46057e-16	<.001	Y
25.7782	-80.2515	Camillus House	Miami-Dade	2021	Etofenprox	2	Pyrethroid	12.5	45	0.3947	0.9211	0.2105	Resistant	0.771469	-1.98391	0.13753	0.0776999	0.243431	9.75651e-12	<.001	Y
25.7743	-80.2855	Flagler Cemetery	Miami-Dade	2020	Etofenprox	2	Pyrethroid	12.5	30	0.0404	0.6854	0.5169	Resistant	0.245842	-2.5762	0.0760624	0.0426604	0.135617	2.51028e-18	<.001	Y
25.8615	-80.3126	Hialeah	Miami-Dade	2021	Etofenprox	2	Pyrethroid	12.5	45	0.05	0.375	0.1	Resistant	0.733333	-3.05938	0.046917	0.0224819	0.0979098	3.61129e-16	<.001	Y
25.4716	-80.4304	Homestead	Miami-Dade	2020	Etofenprox	2	Pyrethroid	12.5	30	0	0.0519	0.013	Resistant	0.749518								< 10% mortality in BBA so HR could not be reliably calculated.
25.6338	-80.2967	Kings Bay	Miami-Dade	2020	Etofenprox	2	Pyrethroid	12.5	30	0	0.5357	0.0357	Resistant	0.933358	-2.82581	0.0592606	0.0301988	0.11629	2.10847e-16	<.001	Y
25.7546	-80.2229	Little Havana	Miami-Dade	2020	Etofenprox	2	Pyrethroid	12.5	30	0.0659	0.4945	0.1758	Resistant	0.644489	-2.22765	0.107781	0.0585527	0.1984	8.3312e-13	<.001	Y
25.8374	-80.1994	Little River	Miami-Dade	2019	Etofenprox	2	Pyrethroid	12.5	30	0.146	0.8321	0.292	Resistant	0.649081	-1.84626	0.157826	0.0905612	0.275052	7.28553e-11	<.001	Y
25.8014	-80.1335	Miami Beach	Miami-Dade	2020	Etofenprox	2	Pyrethroid	12.5	30	0	0.0641	0	Resistant	1								< 10% mortality in BBA so HR could not be reliably calculated.
25.6617	-80.3735	Richmond Heights	Miami-Dade	2021	Etofenprox	2	Pyrethroid	12.5	45	0.05	0.125	0.15	Resistant	-0.2	-2.22925	0.107609	0.0359182	0.322393	6.83312e-05	<.001	Y
25.7544	-80.3372	Westchester	Miami-Dade	2021	Etofenprox	2	Pyrethroid	12.5	45	0.451	0.7843	0.137	Resistant	0.825322	-0.937798	0.391489	0.212264	0.722041	0.00267514	<.05	Y
25.8046	-80.1991	Wynwood	Miami-Dade	2020	Etofenprox	2	Pyrethroid	12.5	30	0	0.0816	0	Resistant	1								< 10% mortality in BBA so HR could not be reliably calculated.
25.0852	-80.4518	Key Largo	Monroe	2021	Etofenprox	2	Pyrethroid	12.5	45	0.4508	0.8525	0.0902	Resistant	0.894194	-1.76961	0.1704	0.0968246	0.299885	8.45694e-10	<.001	Y
25.1244	-80.413	Overseas	Monroe	2019	Etofenprox	2	Pyrethroid	12.5	30	0.1739	0.8551	0.2754	Resistant	0.677932	-1.7961	0.165945	0.0923431	0.298212	1.90256e-09	<.001	Y
28.4661	-81.3918	Lancaster	Orange	2021	Etofenprox	2	Pyrethroid	12.5	45	0.3333	0.4861	0.0149	Resistant	0.969348	-0.939328	0.39089	0.211219	0.723397	0.00278023	<.05	Y
28.4511	-81.4467	Mandarin	Orange	2021	Etofenprox	2	Pyrethroid	12.5	45	0.74	1	0.3542	Resistant	0.6458	-0.852065	0.426533	0.234532	0.775719	0.00523425	<.05	Y
26.753	-80.0523	Flagler	Palm Beach	2022	Etofenprox	2	Pyrethroid	12.5	45	0.0426	0.234	0.1702	Resistant	0.27265	-2.12687	0.11921	0.0530114	0.268076	2.68845e-07	<.001	Y
26.6498	-80.1084	Forest Ave	Palm Beach	2021	Etofenprox	2	Pyrethroid	12.5	45	0.0426	0.5851	0.1489	Resistant	0.745514	-2.8121	0.0600788	0.0333913	0.108096	6.36047e-21	<.001	Y
26.6113	-80.1165	Forest Lane	Palm Beach	2022	Etofenprox	2	Pyrethroid	12.5	30	0.4565	0.6522	0.5217	Resistant	0.200092	-1.16219	0.3128	0.166742	0.586796	0.000293696	<.001	Y
26.7101	-80.105	Gardenia	Palm Beach	2022	Etofenprox	2	Pyrethroid	12.5	30	0.1452	0.2419	0.1774	Resistant	0.266639	-1.31005	0.269806	0.13054	0.55765	0.00040524	<.001	Y
26.621	-80.1056	Lakewood Ave	Palm Beach	2021	Etofenprox	2	Pyrethroid	12.5	45	0.1294	0.4265	0.5176	Resistant	-0.213599	-2.13953	0.11771	0.0613372	0.225892	1.2483e-10	<.001	Y
26.6848	-80.1135	Mounts	Palm Beach	2020	Etofenprox	2	Pyrethroid	12.5	30	0	0.3425	0.0822	Resistant	0.76	-2.4465	0.0865964	0.0427183	0.175544	1.15367e-11	<.001	Y
26.3437	-80.1262	Parkside	Palm Beach	2020	Etofenprox	2	Pyrethroid	12.5	30	0	0	ND	Resistant	ND								< 10% mortality in BBA so HR could not be reliably calculated.
26.6559	-80.1168	Ranch Dr	Palm Beach	2022	Etofenprox	2	Pyrethroid	12.5	45	0.25	0.3542	0.3125	Resistant	0.11773	-0.999808	0.36795	0.180636	0.749505	0.00588096	<.05	Y
26.5317	-80.2056	US 441	Palm Beach	2021	Etofenprox	2	Pyrethroid	12.5	45	0.3676	0.4706	0.4225	Resistant	0.10221	-0.821629	0.439715	0.229226	0.843489	0.0134312	<.05	Y
26.6328	-80.0987	Winged Foot	Palm Beach	2022	Etofenprox	2	Pyrethroid	12.5	45	0.1222	0.2111	0.1222	Resistant	0.421127	-1.76377	0.171397	0.0832009	0.353084	1.72455e-06	<.001	Y
28.2619	-82.7053	Candice	Pasco	2021	Etofenprox	2	Pyrethroid	12.5	45	0	0.0364	0.1091	Resistant	-1.99725								< 10% mortality in BBA so HR could not be reliably calculated.
28.1865	-82.7453	Pleasure	Pasco	2021	Etofenprox	2	Pyrethroid	12.5	45	0.0839	0.7484	0.0065	Resistant	0.991315	-2.73533	0.0648725	0.0372173	0.113077	4.98273e-22	<.001	Y
28.1726	-82.7352	Sawgrass	Pinellas	2019	Etofenprox	2	Pyrethroid	12.5	30	0.0317	0.0476	ND	Resistant	ND								< 10% mortality in BBA so HR could not be reliably calculated.
28.0447	-81.7768	42nd Street	Polk	2021	Etofenprox	2	Pyrethroid	12.5	45	0.0357	0.2679	0.1607	Resistant	0.400149	-2.27205	0.1031	0.0432775	0.245617	2.89702e-07	<.001	Y
28.1445	-82.0032	Cheyenne Lane	Polk	2021	Etofenprox	2	Pyrethroid	12.5	45	0	0.087	0.0435	Resistant	0.5								< 10% mortality in BBA so HR could not be reliably calculated.
28.0487	-81.9907	Wabash	Polk	2021	Etofenprox	2	Pyrethroid	12.5	45	0.0488	0.122	0.4146	Resistant	-2.39836	-1.68043	0.186294	0.0662906	0.523536	0.00143479	<.05	Y
28.8261	-81.3351	Halsey	Seminole	2020	Etofenprox	2	Pyrethroid	12.5	30	0.1184	0.7237	0.3289	Resistant	0.54553	-1.67816	0.186718	0.102428	0.340373	4.30321e-08	<.001	Y
27.4231	-80.3393	Bettys House	St. Lucie	2020	Etofenprox	2	Pyrethroid	12.5	30	0	0.0492	0.0492	Resistant	0								< 10% mortality in BBA so HR could not be reliably calculated.
27.3041	-80.3401	Sean's House	St. Lucie	2021	Etofenprox	2	Pyrethroid	12.5	45	0.3585	0.5283	0.0566	Resistant	0.892864	-1.01393	0.36279	0.191654	0.686741	0.00184413	<.05	Y
27.447	-80.3394	Tire Shop	St. Lucie	2021	Etofenprox	2	Pyrethroid	12.5	45	0.0508	0.1356	0.0847	Resistant	0.375369	-2.37428	0.0930818	0.0364018	0.238017	7.17291e-07	<.001	Y
29.2459	-81.0544	Holly Hill	Volusia	2020	Etofenprox	2	Pyrethroid	12.5	30	0.0169	0.9474	0.0254	Resistant	0.97319	-3.09653	0.045206	0.0246414	0.0829328	1.49451e-23	<.001	Y
29.111	-80.9925	Leslie	Volusia	2022	Etofenprox	2	Pyrethroid	12.5	45	0.0308	0.3077	0.1077	Resistant	0.649984	-2.61685	0.0730328	0.0357957	0.149007	6.35e-13	<.001	Y
29.0405	-80.901	N Pine	Volusia	2022	Etofenprox	2	Pyrethroid	12.5	45	0	0.0345	0	Resistant	1								< 10% mortality in BBA so HR could not be reliably calculated.
29.1192	-80.9947	Nova	Volusia	2019	Etofenprox	2	Pyrethroid	12.5	30	0.0794	0.1746	ND	Resistant	ND	-2.0557	0.128004	0.0636257	0.257521	8.22204e-09	<.001	Y
29.2022	-80.9999	S Pennisula	Volusia	2022	Etofenprox	2	Pyrethroid	12.5	45	0.0862	0.3103	0.0517	Resistant	0.833387	-2.42972	0.0880617	0.0418028	0.185511	1.64121e-10	<.001	Y
29.2444	-81.0388	YMCA	Volusia	2019	Etofenprox	2	Pyrethroid	12.5	30	0.1333	0.5429	N/A	Resistant		-2.36457	0.0939896	0.0516833	0.170926	9.22812e-15	<.001	Y
28.2464	-80.7366	Viera	Brevard	2020	Permethrin	3	Pyrethroid	43	10	0.0625	0.9875	0.9375	Resistant	0.0506329	-3.07533	0.0461743	0.0266479	0.0800089	5.62578e-28	<.001	Y
26.1129	-80.132	11th Ave	Broward	2022	Permethrin	3	Pyrethroid	43	10	0	1	0.3268	Resistant	0.6732	-3.07694	0.0461003	0.0255362	0.0832244	1.80349e-24	<.001	Y
26.1091	-80.1297	11th St	Broward	2021	Permethrin	3	Pyrethroid	43	10	0.3385	1	0.9692	Resistant	0.0308	-0.816815	0.441837	0.252785	0.772276	0.00414336	<.05	Y
26.0355	-80.1783	34th Ave	Broward	2020	Permethrin	3	Pyrethroid	43	10	0.21	1	0.99	Resistant	0.01	-1.8221	0.161685	0.094259	0.277344	3.63123e-11	<.001	Y
26.1126	-80.1315	8th St	Broward	2021	Permethrin	3	Pyrethroid	43	10	0.44	1	1	Resistant	0	-1.41037	0.244052	0.137392	0.433516	1.49935e-06	<.001	Y
26.035	-80.1769	Farragut	Broward	2020	Permethrin	3	Pyrethroid	43	10	0.0909	1	1	Resistant	0	-2.45526	0.0858405	0.0501807	0.146841	3.13682e-19	<.001	Y
26.2419	-80.1764	Ixtaso	Broward	2021	Permethrin	3	Pyrethroid	43	10	0.1803	1	0.8852	Resistant	0.1148	-1.59676	0.202552	0.118857	0.345182	4.33377e-09	<.001	Y
25.9924	-80.2459	Shalimar	Broward	2020	Permethrin	3	Pyrethroid	43	10	0.0189	1	1	Resistant	0	-2.40551	0.0902191	0.0509884	0.159634	1.4293e-16	<.001	Y
26.0693	-80.2083	SR-7	Broward	2020	Permethrin	3	Pyrethroid	43	10	0.0222	1	1	Resistant	0	-2.25926	0.104427	0.0606193	0.179895	3.89405e-16	<.001	Y
25.9863	-80.2462	Tarpon	Broward	2022	Permethrin	3	Pyrethroid	43	10	0.011	1	0.9341	Resistant	0.0659	-2.58999	0.0750211	0.043576	0.129157	9.25583e-21	<.001	Y
25.9863	-80.2462	Tarpon	Broward	2020	Permethrin	3	Pyrethroid	43	10	0	1	1	Resistant	0	-1.93253	0.144781	0.080739	0.259622	8.82254e-11	<.001	Y
26.1418	-81.7948	5th Ave	Collier	2021	Permethrin	3	Pyrethroid	43	10	0	1	0.9519	Resistant	0.0481	-2.41121	0.0897063	0.052376	0.153643	1.59399e-18	<.001	Y
26.1549	-81.7586	Corporate Square	Collier	2022	Permethrin	3	Pyrethroid	43	10	0.3704	1	0.9352	Resistant	0.0648	-1.50824	0.221298	0.129284	0.378799	3.80068e-08	<.001	Y
26.1419	-81.7244	GCC	Collier	2021	Permethrin	3	Pyrethroid	43	10	0.1846	1	1	Resistant	0	-1.3702	0.254057	0.145363	0.444026	1.50864e-06	<.001	Y
28.545	-82.4624	Gupton	Hernando	2021	Permethrin	3	Pyrethroid	43	10	0.1277	1	0.9574	Resistant	0.0426	-1.93522	0.144392	0.0807899	0.258065	6.48717e-11	<.001	Y
28.0355	-82.473	Forest Hills	Hillsborough	2021	Permethrin	3	Pyrethroid	43	10	0	1	0.9804	Resistant	0.0196	-2.60418	0.0739637	0.0415948	0.131522	7.47348e-19	<.001	Y
28.0058	-82.4595	North Street	Hillsborough	2021	Permethrin	3	Pyrethroid	43	10	0.275	1	0.925	Resistant	0.075	-1.93386	0.14459	0.0713919	0.292837	7.83278e-08	<.001	Y
28.0043	-82.5672	Zone A	Hillsborough	2022	Permethrin	3	Pyrethroid	43	5	0.1363	1	1	Resistant	0	-0.880885	0.414416	0.240277	0.714762	0.0015376	<.05	Y
28.0052	-82.4609	Zone B	Hillsborough	2022	Permethrin	3	Pyrethroid	43	5	0.0196	1	1	Resistant	0	-1.83435	0.159718	0.0900008	0.283439	3.65475e-10	<.001	Y
27.9284	-82.4908	Zone D	Hillsborough	2022	Permethrin	3	Pyrethroid	43	5	0.46	1	1	Resistant	0	0.147775	1.15925	0.649794	2.06814	0.616829	>.05	N
27.9646	-82.4961	Zone E	Hillsborough	2022	Permethrin	3	Pyrethroid	43	5	0	1	1	Resistant	0	-2.38434	0.0921495	0.0512515	0.165684	1.64071e-15	<.001	Y
28.0261	-82.3722	Zone F	Hillsborough	2022	Permethrin	3	Pyrethroid	43	5	0	1	1	Resistant	0	-2.07324	0.125777	0.0697851	0.226696	5.27521e-12	<.001	Y
28.8075	-81.5633	Sorrento	Lake	2022	Permethrin	3	Pyrethroid	43	10	0.1207	1	1	Resistant	0	-1.56899	0.208256	0.118257	0.36675	5.50757e-08	<.001	Y
26.6539	-81.8068	Golden Lake	Lee	2020	Permethrin	3	Pyrethroid	43	10	0.3761	1	0.9658	Resistant	0.0342	-1.66133	0.189886	0.111142	0.32442	1.20652e-09	<.001	Y
26.656	-81.8083	Luckett	Lee	2021	Permethrin	3	Pyrethroid	43	10	0.0485	1	0.9903	Resistant	0.0097	-2.12355	0.119606	0.0697658	0.205052	1.1527e-14	<.001	Y
25.9132	-80.1917	395	Miami-Dade	2021	Permethrin	3	Pyrethroid	43	10	0.0145	1	0.9275	Resistant	0.0725	-2.69262	0.0677036	0.0387485	0.118296	3.16469e-21	<.001	Y
25.8138	-80.2264	Allapattah	Miami-Dade	2021	Permethrin	3	Pyrethroid	43	10	0.2075	1	1	Resistant	0	-2.02505	0.131988	0.0745648	0.233633	3.6369e-12	<.001	Y
25.7591	-80.1994	Brickell	Miami-Dade	2020	Permethrin	3	Pyrethroid	43	10	0.0094	1	0.9906	Resistant	0.0094	-2.60059	0.0742295	0.0433727	0.127039	2.39869e-21	<.001	Y
25.7782	-80.2515	Camillus House	Miami-Dade	2021	Permethrin	3	Pyrethroid	43	10	0.3864	1	0.9773	Resistant	0.0227	-1.60758	0.200373	0.111574	0.359844	7.38531e-08	<.001	Y
25.7743	-80.2855	Flagler Cemetery	Miami-Dade	2020	Permethrin	3	Pyrethroid	43	10	0	1	0.9722	Resistant	0.0278	-1.70275	0.182182	0.104552	0.317451	1.85685e-09	<.001	Y
25.8615	-80.3126	Hialeah	Miami-Dade	2021	Permethrin	3	Pyrethroid	43	10	0	1	0.8361	Resistant	0.1639	-2.23062	0.107462	0.0612543	0.188526	7.36896e-15	<.001	Y
25.4716	-80.4304	Homestead	Miami-Dade	2020	Permethrin	3	Pyrethroid	43	10	0.0323	1	0.871	Resistant	0.129	-2.31889	0.0983831	0.057176	0.169288	5.55608e-17	<.001	Y
25.6338	-80.2967	Kings Bay	Miami-Dade	2020	Permethrin	3	Pyrethroid	43	10	0.0202	1	1	Resistant	0	-1.69742	0.183156	0.10675	0.314247	7.14768e-10	<.001	Y
25.7546	-80.2229	Little Havana	Miami-Dade	2020	Permethrin	3	Pyrethroid	43	10	0.0833	1	0.9583	Resistant	0.0417	-2.1551	0.115891	0.0673981	0.199275	6.55063e-15	<.001	Y
25.8374	-80.1995	Little River	Miami-Dade	2019	Permethrin	3	Pyrethroid	43	15	0.1059	1	0.9647	Resistant	0.0353	-1.73899	0.175697	0.10179	0.303266	4.25821e-10	<.001	Y
25.8014	-80.1335	Miami Beach	Miami-Dade	2020	Permethrin	3	Pyrethroid	43	5	0.0814	1	1	Resistant	0	0.11126	1.11768	0.644592	1.938	0.691955	>.05	N
25.6617	-80.3735	Richmond Heights	Miami-Dade	2021	Permethrin	3	Pyrethroid	43	10	0	1	0.9778	Resistant	0.0222	-2.5465	0.0783556	0.0437505	0.140332	1.08317e-17	<.001	Y
25.7544	-80.3372	Westchester	Miami-Dade	2021	Permethrin	3	Pyrethroid	43	10	0.4118	1	0.9706	Resistant	0.0294	-1.28819	0.275769	0.156689	0.485347	7.95457e-06	<.001	Y
25.8046	-80.1991	Wynwood	Miami-Dade	2020	Permethrin	3	Pyrethroid	43	10	0.0458	1	0.8168	Resistant	0.1832	-2.78234	0.0618937	0.0364262	0.105167	8.07242e-25	<.001	Y
25.0852	-80.4518	Key Largo	Monroe	2021	Permethrin	3	Pyrethroid	43	10	0.152	1	0.96	Resistant	0.04	-1.83047	0.160339	0.0941657	0.273013	1.57416e-11	<.001	Y
25.1244	-80.413	Overseas	Monroe	2019	Permethrin	3	Pyrethroid	43	15	0.0789	1	0.9737	Resistant	0.0263	-1.83151	0.160171	0.0938336	0.273407	1.90169e-11	<.001	Y
28.6247	-81.3393	Howell	Orange	2021	Permethrin	3	Pyrethroid	43	10	0.1333	1	1	Resistant	0	-2.3746	0.093052	0.0518612	0.166959	1.69926e-15	<.001	Y
28.4661	-81.3918	Lancaster	Orange	2021	Permethrin	3	Pyrethroid	43	10	0	1	0.878	Resistant	0.122	-3.15338	0.0427076	0.0236063	0.0772647	1.90514e-25	<.001	Y
28.4511	-81.4467	Mandarin	Orange	2021	Permethrin	3	Pyrethroid	43	10	0.3333	1	1	Resistant	0	-1.08543	0.337757	0.193476	0.589631	0.000134379	<.001	Y
26.4726	-80.0588	Andrews	Palm Beach	2020	Permethrin	3	Pyrethroid	43	10	0	0.9118	0.842	Resistant	0.0765519	-2.92447	0.0536934	0.0295027	0.0977191	1.04571e-21	<.001	Y
26.6258	-80.1301	Biscayne	Palm Beach	2022	Permethrin	3	Pyrethroid	43	10	0.0833	1	1	Resistant	0	-1.74605	0.174461	0.0993553	0.306342	1.21222e-09	<.001	Y
26.753	-80.0523	Flagler	Palm Beach	2022	Permethrin	3	Pyrethroid	43	15	0.2143	1	0.9857	Resistant	0.0143	-2.17155	0.114001	0.0654229	0.19865	1.79866e-14	<.001	Y
26.6498	-80.1084	Forest Ave	Palm Beach	2021	Permethrin	3	Pyrethroid	43	10	0.6667	1	0.9825	Resistant	0.0175	-0.56459	0.568593	0.323053	1.00076	0.0503032	>.05	N
26.6113	-80.1165	Forest Lane	Palm Beach	2022	Permethrin	3	Pyrethroid	43	5	0.1169	1	0.987	Resistant	0.013	-1.6351	0.194932	0.112335	0.338262	6.07925e-09	<.001	Y
26.7101	-80.105	Gardenia	Palm Beach	2022	Permethrin	3	Pyrethroid	43	10	0	1	1	Resistant	0	-2.86985	0.0567072	0.0325664	0.0987431	3.59905e-24	<.001	Y
26.673	-80.1285	Gun Club	Palm Beach	2022	Permethrin	3	Pyrethroid	43	10	0.1791	1	1	Resistant	0	-1.70495	0.181782	0.104205	0.317112	1.90872e-09	<.001	Y
26.621	-80.1056	Lakewood Ave	Palm Beach	2021	Permethrin	3	Pyrethroid	43	15	0.3208	1	1	Resistant	0	-1.91158	0.147847	0.0835574	0.261601	5.17745e-11	<.001	Y
26.6848	-80.1135	Mounts	Palm Beach	2020	Permethrin	3	Pyrethroid	43	10	0.0714	1	1	Resistant	0	-1.65339	0.191399	0.111924	0.32731	1.54246e-09	<.001	Y
26.3437	-80.1262	Parkside	Palm Beach	2020	Permethrin	3	Pyrethroid	43	10	0.0123	1	0.8272	Resistant	0.1728	-1.8094	0.163753	0.0945284	0.283671	1.0864e-10	<.001	Y
26.6559	-80.1168	Ranch Dr	Palm Beach	2022	Permethrin	3	Pyrethroid	43	15	0.8644	1	1	Resistant	0	-0.770717	0.462681	0.271188	0.789393	0.0046891	<.05	Y
26.5317	-80.2056	US 441	Palm Beach	2021	Permethrin	3	Pyrethroid	43	10	0.4462	1	1	Resistant	0	-0.79615	0.451062	0.257996	0.788606	0.00521894	<.05	Y
26.6328	-80.0987	Winged Foot	Palm Beach	2022	Permethrin	3	Pyrethroid	43	15	0.1778	1	1	Resistant	0	-2.389	0.0917212	0.0530175	0.158679	1.31263e-17	<.001	Y
28.2619	-82.7053	Candice	Pasco	2021	Permethrin	3	Pyrethroid	43	10	0.5455	1	0.9348	Resistant	0.0652	-1.02663	0.358213	0.197747	0.648894	0.00070734	<.001	Y
28.1865	-82.7453	Pleasure	Pasco	2021	Permethrin	3	Pyrethroid	43	10	0.0357	1	0.9107	Resistant	0.0893	-2.48644	0.0832057	0.0487002	0.142159	9.1636e-20	<.001	Y
28.1726	-82.7352	Sawgrass	Pinellas	2019	Permethrin	3	Pyrethroid	43	15	0.0727	0.9909	ND	Resistant	ND	-2.84213	0.0583011	0.0340854	0.0997205	3.11148e-25	<.001	Y
28.0447	-81.7768	42nd Street	Polk	2021	Permethrin	3	Pyrethroid	43	10	0.0536	1	1	Resistant	0	-1.79039	0.166895	0.0946125	0.2944	6.29967e-10	<.001	Y
28.0487	-81.9907	Wabash	Polk	2021	Permethrin	3	Pyrethroid	43	10	0.0727	1	1	Resistant	0	-2.5927	0.074818	0.0423824	0.132077	3.8392e-19	<.001	Y
28.8261	-81.3351	Halsey	Seminole	2020	Permethrin	3	Pyrethroid	43	10	0.4173	0.9921	0.9685	Resistant	0.0237879	-1.90108	0.149407	0.0875947	0.254837	2.98574e-12	<.001	Y
27.4231	-80.3393	Bettys House	St. Lucie	2020	Permethrin	3	Pyrethroid	43	10	0	1	0.9878	Resistant	0.0122	-2.43277	0.0877932	0.0507736	0.151804	3.11e-18	<.001	Y
27.4185	-80.3236	Heathcote	St. Lucie	2021	Permethrin	3	Pyrethroid	43	10	0.18	1	0.3529	Resistant	0.6471	-1.68006	0.186362	0.105047	0.33062	9.24542e-09	<.001	Y
27.3041	-80.34	Sean's House	St. Lucie	2021	Permethrin	3	Pyrethroid	43	10	0.2667	1	0.9833	Resistant	0.0167	-2.45246	0.0860812	0.0489331	0.151431	1.7376e-17	<.001	Y
27.447	-80.3394	Tire Shop	St. Lucie	2021	Permethrin	3	Pyrethroid	43	10	0.2373	1	0.9831	Resistant	0.0169	-1.37821	0.252028	0.143184	0.443614	1.77424e-06	<.001	Y
28.8769	-82.0963	Tommy's Tire	Sumter	2021	Permethrin	3	Pyrethroid	43	10	0.2439	1	1	Resistant	0	-2.2532	0.105063	0.0568771	0.194072	6.17748e-13	<.001	Y
29.2459	-81.0544	Holly Hill	Volusia	2020	Permethrin	3	Pyrethroid	43	5	0.1644	1	1	Resistant	0	0.204461	1.22686	0.724649	2.07713	0.446595	>.05	N
29.111	-80.9925	Leslie	Volusia	2022	Permethrin	3	Pyrethroid	43	15	0.4588	1	0.9765	Resistant	0.0235	-1.40736	0.244788	0.141841	0.42245	4.30325e-07	<.001	Y
29.0405	-80.901	N Pine	Volusia	2022	Permethrin	3	Pyrethroid	43	15	0	0.9773	0.9318	Resistant	0.0465568	-3.22252	0.0398543	0.0220851	0.0719205	1.02488e-26	<.001	Y
29.1192	-80.9947	Nova	Volusia	2019	Permethrin	3	Pyrethroid	43	10	0.1047	1	ND	Resistant	ND	-3.44825	0.0318013	0.0184124	0.0549261	3.92259e-35	<.001	Y
29.2022	-80.9999	S Pennisula	Volusia	2022	Permethrin	3	Pyrethroid	43	15	0.4412	1	1	Resistant	0	-1.96637	0.139965	0.0802042	0.244253	4.46365e-12	<.001	Y
29.0329	-80.9011	S Pine	Volusia	2022	Permethrin	3	Pyrethroid	43	15	0.3125	1	0.96875	Resistant	0.03125	-1.91169	0.147831	0.0860099	0.254087	4.57631e-12	<.001	Y
29.1891	-81.0105	South Daytona	Volusia	2020	Permethrin	3	Pyrethroid	43	5	0.1111	1	1	Resistant	0	-0.393309	0.67482	0.384935	1.18301	0.169685	>.05	N
29.2444	-81.0388	YMCA	Volusia	2019	Permethrin	3	Pyrethroid	43	10	0.0762	1	ND	Resistant	ND	-2.39009	0.0916215	0.0533949	0.157215	4.10212e-18	<.001	Y
28.2464	-80.7366	Viera	Brevard	2020	Sumithrin	4	Pyrethroid	20	15	0.0143	0.7429	0.5143	Resistant	0.307713	-4.2842	0.0137846	0.00792592	0.023974	5.32743e-52	<.001	Y
26.1129	-80.132	11th Ave	Broward	2022	Sumithrin	4	Pyrethroid	20	30	0	0.5	0.3182	Resistant	0.3636	-4.22991	0.0145537	0.00759759	0.0278786	2.9411e-37	<.001	Y
26.1091	-80.1297	11th St	Broward	2021	Sumithrin	4	Pyrethroid	20	30	0.0256	0.8974	0.1795	Resistant	0.799978	-4.22525	0.0146217	0.00814636	0.026244	1.66614e-45	<.001	Y
26.0355	-80.1783	34th Ave	Broward	2020	Sumithrin	4	Pyrethroid	20	15	0.0215	0.7097	0.3333	Resistant	0.530365	-4.0722	0.0170399	0.00993704	0.0292197	1.46245e-49	<.001	Y
26.1126	-80.1315	8th St	Broward	2021	Sumithrin	4	Pyrethroid	20	30	0	0.9818	0.2	Resistant	0.796293	-3.62735	0.0265866	0.0153892	0.0459315	1.16838e-38	<.001	Y
26.035	-80.1769	Farragut	Broward	2020	Sumithrin	4	Pyrethroid	20	15	0.0326	0.7283	0.587	Resistant	0.194013	-4.0867	0.0167946	0.00983527	0.0286783	1.1615e-50	<.001	Y
26.2419	-80.1764	Ixtaso	Broward	2021	Sumithrin	4	Pyrethroid	20	10	0.1081	1	0.0405	Resistant	0.9595	-3.04966	0.0473749	0.0279168	0.0803953	1.27922e-29	<.001	Y
25.9924	-80.2459	Shalimar	Broward	2020	Sumithrin	4	Pyrethroid	20	15	0.038	0.8734	0.7215	Resistant	0.173918	-3.58392	0.0277665	0.0163069	0.0472794	9.02496e-40	<.001	Y
26.0693	-80.2083	SR-7	Broward	2020	Sumithrin	4	Pyrethroid	20	30	0.0305	0.9389	0.1069	Resistant	0.886143	-3.99277	0.0184486	0.0110977	0.0306686	1.70048e-53	<.001	Y
25.9863	-80.2462	Tarpon	Broward	2020	Sumithrin	4	Pyrethroid	20	30	0.086	1	0.3226	Resistant	0.6774	-3.8222	0.0218795	0.0129883	0.0368573	8.5528e-47	<.001	Y
25.9863	-80.2462	Tarpon	Broward	2022	Sumithrin	4	Pyrethroid	20	15	0.0123	0.9383	0.6543	Resistant	0.302675	-3.80059	0.0223575	0.013193	0.0378884	2.77392e-45	<.001	Y
26.1418	-81.7948	5th Ave	Collier	2021	Sumithrin	4	Pyrethroid	20	15	0.0633	0.6962	0.2658	Resistant	0.618213	-4.0463	0.017487	0.0101268	0.0301967	9.33288e-48	<.001	Y
26.1549	-81.7586	Corporate Square	Collier	2022	Sumithrin	4	Pyrethroid	20	15	0.3158	0.9342	0.7895	Resistant	0.154892	-3.04416	0.0476362	0.0280177	0.0809921	2.54811e-29	<.001	Y
28.545	-82.4624	Gupton	Hernando	2021	Sumithrin	4	Pyrethroid	20	10	0.7021	0.9362	0.8511	Resistant	0.0908994	-0.523791	0.592271	0.339708	1.03261	0.0647667	>.05	N
28.0058	-82.4595	North Street	Hillsborough	2021	Sumithrin	4	Pyrethroid	20	10	0	0.3171	0.2195	Resistant	0.307789	-4.0865	0.0167979	0.00799906	0.0352754	3.61387e-27	<.001	Y
28.0043	-82.5672	Zone A	Hillsborough	2022	Sumithrin	4	Pyrethroid	20	10	0.0566	0.7547	0.7547	Resistant	0	-3.82206	0.0218826	0.0122117	0.0392123	9.4281e-38	<.001	Y
28.0052	-82.4609	Zone B	Hillsborough	2022	Sumithrin	4	Pyrethroid	20	30	0.1351	0.5263	0.3947	Resistant	0.250048	-3.15333	0.0427095	0.0217743	0.083773	4.55187e-20	<.001	Y
28.8075	-81.5633	Sorrento	Lake	2022	Sumithrin	4	Pyrethroid	20	10	0.0639	1	1	Resistant	0	-2.52861	0.0797701	0.0458055	0.138919	4.10991e-19	<.001	Y
26.6539	-81.8068	Golden Lake	Lee	2020	Sumithrin	4	Pyrethroid	20	15	0.2571	0.8571	0.2571	Resistant	0.700035	-3.36768	0.0344694	0.0200146	0.0593638	6.3072e-34	<.001	Y
26.656	-81.8083	Luckett	Lee	2021	Sumithrin	4	Pyrethroid	20	30	0.4444	1	0.1806	Resistant	0.8194	-3.38715	0.0338049	0.0198597	0.0575423	9.47886e-36	<.001	Y
25.9132	-80.1917	395	Miami-Dade	2021	Sumithrin	4	Pyrethroid	20	15	0.1017	0.6102	0.4068	Resistant	0.333333	-4.01016	0.0181305	0.010058	0.0326821	1.36755e-40	<.001	Y
25.7782	-80.2515	Camillus House	Miami-Dade	2021	Sumithrin	4	Pyrethroid	20	30	0	0.9767	0.5814	Resistant	0.40473	-4.08666	0.0167952	0.00953487	0.0295839	1.91458e-45	<.001	Y
25.7743	-80.2855	Flagler Cemetery	Miami-Dade	2020	Sumithrin	4	Pyrethroid	20	15	0.05	0.975	0.8375	Resistant	0.141026	-3.62863	0.0265526	0.0156889	0.0449388	1.24806e-41	<.001	Y
25.8615	-80.3126	Hialeah	Miami-Dade	2021	Sumithrin	4	Pyrethroid	20	30	0.2826	0.9565	0.4783	Resistant	0.499948	-3.6313	0.0264817	0.0151064	0.0464229	7.70796e-37	<.001	Y
25.4716	-80.4304	Homestead	Miami-Dade	2020	Sumithrin	4	Pyrethroid	20	15	0	0.9022	0.4565	Resistant	0.494015	-3.99953	0.0183243	0.0108433	0.0309663	1.787e-50	<.001	Y
25.6338	-80.2967	Kings Bay	Miami-Dade	2020	Sumithrin	4	Pyrethroid	20	15	0.0127	0.7468	0.1392	Resistant	0.813605	-4.355	0.0128424	0.00744381	0.0221563	3.25025e-55	<.001	Y
25.7546	-80.2229	Little Havana	Miami-Dade	2020	Sumithrin	4	Pyrethroid	20	15	0	0.87	0.38	Resistant	0.563218	-4.22572	0.0146147	0.00866764	0.0246423	1.32975e-56	<.001	Y
25.8374	-80.1994	Little River	Miami-Dade	2019	Sumithrin	4	Pyrethroid	20	15	0.1278	0.9699	0.609	Resistant	0.3721	-2.40827	0.0899709	0.054027	0.149828	2.137e-20	<.001	Y
25.8014	-80.1335	Miami Beach	Miami-Dade	2020	Sumithrin	4	Pyrethroid	20	15	0	0.8308	0.1077	Resistant	0.870366	-4.45749	0.0115914	0.00669625	0.0200651	4.458e-57	<.001	Y
25.6617	-80.3735	Richmond Heights	Miami-Dade	2021	Sumithrin	4	Pyrethroid	20	30	0.0149	0.8657	0.1791	Resistant	0.793115	-4.06674	0.0171332	0.00992185	0.0295858	3.19741e-48	<.001	Y
25.8046	-80.1991	Wynwood	Miami-Dade	2020	Sumithrin	4	Pyrethroid	20	15	0.84	0.8908	0.4874	Resistant	0.452851	-3.80893	0.0221718	0.013264	0.037062	7.72683e-48	<.001	Y
25.0852	-80.4518	Key Largo	Monroe	2021	Sumithrin	4	Pyrethroid	20	30	0.1569	0.9314	0.4216	Resistant	0.547348	-3.3666	0.0345068	0.0205736	0.057876	2.75986e-37	<.001	Y
25.1244	-80.413	Overseas	Monroe	2019	Sumithrin	4	Pyrethroid	20	15	0.0286	0.9	0.3143	Resistant	0.650778	-3.91423	0.0199559	0.0115904	0.0343593	2.87217e-45	<.001	Y
28.4661	-81.3918	Lancaster	Orange	2021	Sumithrin	4	Pyrethroid	20	10	0.1809	0.4787	0.0213	Resistant	0.955504	-2.06323	0.127043	0.0726818	0.222064	4.43782e-13	<.001	Y
28.4511	-81.4467	Mandarin	Orange	2021	Sumithrin	4	Pyrethroid	20	10	0.125	1	0.75	Resistant	0.25	-2.23874	0.106592	0.0617719	0.183933	8.76969e-16	<.001	Y
26.4726	-80.0588	Andrews	Palm Beach	2020	Sumithrin	4	Pyrethroid	20	15	0	0.4719	0.3146	Resistant	0.333333	-4.64592	0.00960069	0.00541606	0.0170185	5.70043e-57	<.001	Y
26.753	-80.0523	Flagler	Palm Beach	2022	Sumithrin	4	Pyrethroid	20	30	0.1333	0.92	0.4933	Resistant	0.463804	-3.48312	0.0307113	0.0180437	0.0522723	1.02388e-37	<.001	Y
26.6498	-80.1084	Forest Ave	Palm Beach	2021	Sumithrin	4	Pyrethroid	20	30	0	0.2432	0.1081	Resistant	0.55551	-4.94691	0.00710531	0.00314242	0.0160658	1.42496e-32	<.001	Y
26.6113	-80.1165	Forest Lane	Palm Beach	2022	Sumithrin	4	Pyrethroid	20	30	0.6809	0.8936	0.6383	Resistant	0.285698	-2.93219	0.0532803	0.0302428	0.0938667	3.37115e-24	<.001	Y
26.7101	-80.105	Gardenia	Palm Beach	2022	Sumithrin	4	Pyrethroid	20	10	0.0156	0.9219	0.8125	Resistant	0.118668	-3.29984	0.0368892	0.0214682	0.0633872	6.69555e-33	<.001	Y
26.621	-80.1056	Lakewood Ave	Palm Beach	2021	Sumithrin	4	Pyrethroid	20	10	0.08	0.7867	0.5867	Resistant	0.254227	-3.51403	0.0297766	0.0173263	0.0511732	4.61305e-37	<.001	Y
26.6848	-80.1135	Mounts	Palm Beach	2020	Sumithrin	4	Pyrethroid	20	15	0	0.8785	0.243	Resistant	0.723392	-3.74016	0.0237502	0.0141459	0.0398753	1.93693e-45	<.001	Y
26.3437	-80.1262	Parkside	Palm Beach	2020	Sumithrin	4	Pyrethroid	20	15	0	0.0248	0.0413	Resistant	-0.665323	-4.34736	0.012941	0.00367057	0.0456246	1.35828e-11	<.001	Y
26.6559	-80.1168	Ranch Dr	Palm Beach	2022	Sumithrin	4	Pyrethroid	20	30	0.825	1	0.825	Resistant	0.175	-1.92512	0.145858	0.0864418	0.246115	5.49928e-13	<.001	Y
26.5317	-80.2056	US 441	Palm Beach	2021	Sumithrin	4	Pyrethroid	20	30	0.9737	1	0.6053	Susceptible	0.3947	0.226485	1.25418	0.708321	2.22071	0.437183	>.05	N
26.6328	-80.0987	Winged Foot	Palm Beach	2022	Sumithrin	4	Pyrethroid	20	10	0	0.8	0.3973	Resistant	0.503375	-3.74344	0.0236724	0.0135137	0.0414679	3.86488e-39	<.001	Y
28.2619	-82.7053	Candice	Pasco	2021	Sumithrin	4	Pyrethroid	20	30	0.025	0.6	0.1875	Resistant	0.6875	-3.5227	0.0295195	0.0168471	0.0517243	7.98091e-35	<.001	Y
28.1865	-82.7453	Pleasure	Pasco	2021	Sumithrin	4	Pyrethroid	20	15	0.0163	0.6911	0.4309	Resistant	0.376501	-4.07642	0.0169682	0.0100297	0.0287068	3.77771e-52	<.001	Y
28.1726	-82.7352	Sawgrass	Pinellas	2019	Sumithrin	4	Pyrethroid	20	30	0.1207	0.7642	ND	Resistant	ND	-3.86315	0.0210017	0.0124651	0.0353843	9.79383e-48	<.001	Y
28.0447	-81.7768	42nd Street	Polk	2021	Sumithrin	4	Pyrethroid	20	15	0.0222	1	0.7667	Resistant	0.2333	-2.18009	0.113031	0.0672922	0.18986	1.73529e-16	<.001	Y
28.1445	-82.0032	Cheyenne Lane	Polk	2021	Sumithrin	4	Pyrethroid	20	15	0	0.9796	0.3673	Resistant	0.625051	-4.20118	0.0149779	0.0085877	0.026123	1.39155e-49	<.001	Y
28.0487	-81.9907	Wabash	Polk	2021	Sumithrin	4	Pyrethroid	20	15	0	0.4464	0.0536	Resistant	0.879928	-4.5929	0.0101235	0.00543104	0.0188703	2.30267e-47	<.001	Y
28.8261	-81.3351	Halsey	Seminole	2020	Sumithrin	4	Pyrethroid	20	15	0.0763	0.8898	0.5593	Resistant	0.371432	-2.68619	0.0681403	0.0408035	0.113792	9.92196e-25	<.001	Y
27.4231	-80.3393	Bettys House	St. Lucie	2020	Sumithrin	4	Pyrethroid	20	15	0.0099	0.5149	0.2673	Resistant	0.48087	-3.95953	0.019072	0.0109892	0.0331001	5.27963e-45	<.001	Y
27.4185	-80.3236	Heathcote	St. Lucie	2021	Sumithrin	4	Pyrethroid	20	10	0	0.4717	0.3208	Resistant	0.319907	-4.20449	0.0149284	0.00794318	0.0280563	5.50253e-39	<.001	Y
27.3041	-80.3401	Sean's House	St. Lucie	2021	Sumithrin	4	Pyrethroid	20	10	0.0893	1	0.4107	Resistant	0.5893	-3.30113	0.0368416	0.0213084	0.0636982	3.18355e-32	<.001	Y
27.447	-80.3394	Tire Shop	St. Lucie	2021	Sumithrin	4	Pyrethroid	20	10	0.0141	0.5634	0.4678	Resistant	0.169684	-4.17852	0.0153212	0.00852257	0.0275431	2.5996e-44	<.001	Y
29.2459	-81.0544	Holly Hill	Volusia	2020	Sumithrin	4	Pyrethroid	20	15	0.0185	0.9537	0.5648	Resistant	0.40778	-3.39045	0.0336935	0.0201502	0.0563395	3.19891e-38	<.001	Y
29.111	-80.9925	Leslie	Volusia	2022	Sumithrin	4	Pyrethroid	20	10	0.0128	0.8816	0.7179	Resistant	0.185685	-3.33754	0.0355242	0.0208101	0.0606421	2.08732e-34	<.001	Y
29.0405	-80.901	N Pine	Volusia	2022	Sumithrin	4	Pyrethroid	20	30	0.0159	0.746	0.7937	Resistant	-0.063941	-4.32308	0.0132589	0.00756657	0.0232336	1.48543e-51	<.001	Y
29.1192	-80.9947	Nova	Volusia	2019	Sumithrin	4	Pyrethroid	20	30	0.046	0.3563	ND	Resistant	ND	-4.58032	0.0102516	0.00563792	0.0186408	5.90374e-51	<.001	Y
29.2022	-80.9999	S Pennisula	Volusia	2022	Sumithrin	4	Pyrethroid	20	30	0.1379	0.5172	0.2759	Resistant	0.466551	-3.98502	0.0185921	0.0101675	0.0339971	2.62795e-38	<.001	Y
29.2444	-81.0388	YMCA	Volusia	2019	Sumithrin	4	Pyrethroid	20	30	0.1667	0.8137	ND	Resistant	ND	-3.6201	0.02678	0.0158667	0.0451995	7.34338e-42	<.001	Y
28.2464	-80.7366	Viera	Brevard	2020	Malathion	5	Organophosphate	400	30	1	1	N/A	Susceptible		0.204612	1.22705	0.762853	1.97371	0.398805	>.05	N
26.1129	-80.132	11th Ave	Broward	2022	Malathion	5	Organophosphate	400	30	1	1	N/A	Susceptible		1.36633	3.92094	2.37381	6.47639	9.47825e-08	<.001	Y
26.1091	-80.1297	11th St	Broward	2021	Malathion	5	Organophosphate	400	30	1	1	N/A	Susceptible		1.04676	2.8484	1.72976	4.69046	3.89912e-05	<.001	Y
26.0355	-80.1783	34th Ave	Broward	2020	Malathion	5	Organophosphate	400	30	1	1	N/A	Susceptible		0.377126	1.45809	0.904116	2.35149	0.121954	>.05	N
26.1126	-80.1315	8th St	Broward	2021	Malathion	5	Organophosphate	400	30	1	1	N/A	Susceptible		1.27388	3.57471	2.19555	5.82021	3.02035e-07	<.001	Y
26.035	-80.1769	Farragut	Broward	2020	Malathion	5	Organophosphate	400	30	1	1	N/A	Susceptible		0.668686	1.95167	1.22802	3.10177	0.00466977	<.05	Y
26.2419	-80.1764	Ixtaso	Broward	2021	Malathion	5	Organophosphate	400	30	1	1	N/A	Susceptible		1.97565	7.21133	4.46679	11.6422	6.24841e-16	<.001	Y
25.9924	-80.2459	Shalimar	Broward	2020	Malathion	5	Organophosphate	400	30	1	1	N/A	Susceptible		-0.179594	0.835609	0.505112	1.38235	0.484377	>.05	N
26.0693	-80.2083	SR-7	Broward	2020	Malathion	5	Organophosphate	400	30	1	1	N/A	Susceptible		0.166754	1.18146	0.728961	1.91486	0.498509	>.05	N
25.9863	-80.2462	Tarpon	Broward	2020	Malathion	5	Organophosphate	400	30	1	1	N/A	Susceptible		0.233062	1.26246	0.778192	2.04809	0.345115	>.05	N
26.1418	-81.7948	5th Ave	Collier	2021	Malathion	5	Organophosphate	400	30	1	1	N/A	Susceptible		0.438866	1.55095	0.942108	2.55325	0.0844328	>.05	N
26.1419	-81.7244	GCC	Collier	2021	Malathion	5	Organophosphate	400	30	1	1	N/A	Susceptible		1.92216	6.83573	4.24708	11.0022	2.45393e-15	<.001	Y
28.0355	-82.473	Forest Hills	Hillsborough	2021	Malathion	5	Organophosphate	400	30	1	1	N/A	Susceptible		0.995137	2.7051	1.54204	4.74537	0.000519696	<.001	Y
28.0058	-82.4595	North Street	Hillsborough	2021	Malathion	5	Organophosphate	400	30	1	1	N/A	Susceptible		0.679129	1.97216	1.19114	3.26528	0.0082923	<.05	Y
28.0043	-82.5672	Zone A	Hillsborough	2022	Malathion	5	Organophosphate	400	30	1	1	N/A	Susceptible		1.46913	4.34546	2.70582	6.97868	1.21405e-09	<.001	Y
28.0052	-82.4609	Zone B	Hillsborough	2022	Malathion	5	Organophosphate	400	30	1	1	N/A	Susceptible		0.337672	1.40168	0.845027	2.32502	0.190931	>.05	N
27.9646	-82.4961	Zone E	Hillsborough	2022	Malathion	5	Organophosphate	400	30	1	1	N/A	Susceptible		-0.644468	0.524942	0.308755	0.892502	0.0173132	<.05	Y
28.0261	-82.3722	Zone F	Hillsborough	2022	Malathion	5	Organophosphate	400	30	1	1	N/A	Susceptible		-0.751835	0.471501	0.276853	0.803001	0.00564614	<.05	Y
28.8075	-81.5633	Sorrento	Lake	2022	Malathion	5	Organophosphate	400	30	1	1	N/A	Susceptible		0.755116	2.12786	1.3217	3.42573	0.00188354	<.05	Y
26.6539	-81.8068	Golden Lake	Lee	2020	Malathion	5	Organophosphate	400	30	1	1	N/A	Susceptible		-0.0658201	0.936299	0.578135	1.51635	0.789023	>.05	N
26.656	-81.8083	Luckett	Lee	2021	Malathion	5	Organophosphate	400	30	1	1	N/A	Susceptible		0.285406	1.3303	0.821714	2.15367	0.245589	>.05	N
25.9132	-80.1917	395	Miami-Dade	2021	Malathion	5	Organophosphate	400	30	1	1	N/A	Susceptible		0.631179	1.87983	1.16926	3.02221	0.00917447	<.05	Y
25.8138	-80.2264	Allapattah	Miami-Dade	2021	Malathion	5	Organophosphate	400	30	1	1	N/A	Susceptible		1.43792	4.21194	2.42883	7.30411	3.06401e-07	<.001	Y
25.7591	-80.1994	Brickell	Miami-Dade	2020	Malathion	5	Organophosphate	400	30	1	1	N/A	Susceptible		0.239163	1.27019	0.797883	2.02207	0.313368	>.05	N
25.7782	-80.2515	Camillus House	Miami-Dade	2021	Malathion	5	Organophosphate	400	30	1	1	N/A	Susceptible		1.04088	2.8317	1.69799	4.72236	6.63438e-05	<.001	Y
25.7743	-80.2855	Flagler Cemetery	Miami-Dade	2020	Malathion	5	Organophosphate	400	30	1	1	N/A	Susceptible		0.764621	2.14818	1.35231	3.41245	0.001203	<.05	Y
25.8615	-80.3126	Hialeah	Miami-Dade	2021	Malathion	5	Organophosphate	400	30	1	1	N/A	Susceptible		1.49189	4.44551	2.75352	7.1772	1.03171e-09	<.001	Y
25.4716	-80.4304	Homestead	Miami-Dade	2020	Malathion	5	Organophosphate	400	30	1	1	N/A	Susceptible		0.150978	1.16297	0.726295	1.86219	0.52963	>.05	N
25.6338	-80.2967	Kings Bay	Miami-Dade	2020	Malathion	5	Organophosphate	400	30	1	1	N/A	Susceptible		1.33209	3.78895	2.36251	6.07665	3.25215e-08	<.001	Y
25.7546	-80.2229	Little Havana	Miami-Dade	2020	Malathion	5	Organophosphate	400	30	1	1	N/A	Susceptible		0.410775	1.50799	0.948986	2.39627	0.0821393	>.05	N
25.8374	-80.1994	Little River	Miami-Dade	2019	Malathion	5	Organophosphate	400	30	1	1	N/A	Susceptible		0.560095	1.75084	1.08619	2.82218	0.0214804	<.05	Y
25.8014	-80.1335	Miami Beach	Miami-Dade	2020	Malathion	5	Organophosphate	400	30	1	1	N/A	Susceptible		0.504851	1.65674	1.04986	2.61443	0.0300788	<.05	Y
25.6617	-80.3735	Richmond Heights	Miami-Dade	2021	Malathion	5	Organophosphate	400	30	0.9872	1	N/A	Susceptible		-0.166961	0.846232	0.52594	1.36158	0.491417	>.05	N
25.7544	-80.3372	Westchester	Miami-Dade	2021	Malathion	5	Organophosphate	400	30	1	1	N/A	Susceptible		1.50324	4.49621	2.80114	7.21704	4.77594e-10	<.001	Y
25.8046	-80.1991	Wynwood	Miami-Dade	2020	Malathion	5	Organophosphate	400	30	1	1	N/A	Susceptible		0.589209	1.80256	1.13274	2.86848	0.0129249	<.05	Y
25.0852	-80.4518	Key Largo	Monroe	2021	Malathion	5	Organophosphate	400	30	1	1	N/A	Susceptible		0.572154	1.77208	1.07304	2.9265	0.0253879	<.05	Y
25.1244	-80.413	Overseas	Monroe	2019	Malathion	5	Organophosphate	400	30	1	1	N/A	Susceptible		0.227592	1.25557	0.78261	2.01437	0.345344	>.05	N
28.4661	-81.3918	Lancaster	Orange	2021	Malathion	5	Organophosphate	400	30	1	1	N/A	Susceptible		1.01619	2.76265	1.6491	4.62811	0.000113266	<.001	Y
28.4511	-81.4467	Mandarin	Orange	2021	Malathion	5	Organophosphate	400	30	1	1	N/A	Susceptible		1.82844	6.22417	3.87125	10.0072	4.45751e-14	<.001	Y
26.4726	-80.0588	Andrews	Palm Beach	2020	Malathion	5	Organophosphate	400	30	1	1	N/A	Susceptible		0.00331583	1.00332	0.616084	1.63396	0.989368	>.05	N
26.6258	-80.1301	Biscayne	Palm Beach	2022	Malathion	5	Organophosphate	400	30	1	1	N/A	Susceptible		-0.00980019	0.990248	0.615838	1.59229	0.967741	>.05	N
26.753	-80.0523	Flagler	Palm Beach	2022	Malathion	5	Organophosphate	400	30	1	1	N/A	Susceptible		-0.0556181	0.9459	0.577206	1.5501	0.825327	>.05	N
26.6498	-80.1084	Forest Ave	Palm Beach	2021	Malathion	5	Organophosphate	400	30	1	1	N/A	Susceptible		-0.467385	0.626639	0.342627	1.14608	0.129175	>.05	N
26.6113	-80.1165	Forest Lane	Palm Beach	2022	Malathion	5	Organophosphate	400	30	1	1	N/A	Susceptible		-0.366215	0.693354	0.439183	1.09462	0.115967	>.05	N
26.7101	-80.105	Gardenia	Palm Beach	2022	Malathion	5	Organophosphate	400	30	0.9242	1	N/A	Developing Resistance		-0.914813	0.400591	0.245754	0.652983	0.000242869	<.001	Y
26.673	-80.1285	Gun Club	Palm Beach	2022	Malathion	5	Organophosphate	400	30	1	1	N/A	Susceptible		0.147895	1.15939	0.682723	1.96886	0.584113	>.05	N
26.621	-80.1056	Lakewood Ave	Palm Beach	2021	Malathion	5	Organophosphate	400	30	1	1	N/A	Susceptible		0.0361086	1.03677	0.630596	1.70456	0.886809	>.05	N
26.6848	-80.1135	Mounts	Palm Beach	2020	Malathion	5	Organophosphate	400	30	1	1	N/A	Susceptible		0.670162	1.95455	1.19995	3.18371	0.00709657	<.05	Y
26.3437	-80.1262	Parkside	Palm Beach	2020	Malathion	5	Organophosphate	400	30	0.9875	1	N/A	Susceptible		-0.489309	0.61305	0.38098	0.986483	0.0437922	<.05	Y
26.6559	-80.1168	Ranch Dr	Palm Beach	2022	Malathion	5	Organophosphate	400	30	1	1	N/A	Susceptible		1.45433	4.2816	2.69494	6.80242	7.40436e-10	<.001	Y
26.5317	-80.2056	US 441	Palm Beach	2021	Malathion	5	Organophosphate	400	30	0.9481	1	N/A	Developing Resistance		-0.49209	0.611348	0.378324	0.987899	0.0444603	<.05	Y
26.6328	-80.0987	Winged Foot	Palm Beach	2022	Malathion	5	Organophosphate	400	30	1	1	N/A	Susceptible		0.20121	1.22288	0.750401	1.99285	0.419352	>.05	N
28.2619	-82.7053	Candice	Pasco	2021	Malathion	5	Organophosphate	400	30	1	1	N/A	Susceptible		-0.236189	0.789631	0.461176	1.35202	0.389343	>.05	N
28.1865	-82.7453	Pleasure	Pasco	2021	Malathion	5	Organophosphate	400	30	1	1	N/A	Susceptible		-0.0511401	0.950146	0.587326	1.5371	0.834938	>.05	N
28.1726	-82.7352	Sawgrass	Pinellas	2019	Malathion	5	Organophosphate	400	30	1	1	N/A	Susceptible		0.795136	2.21474	1.40407	3.49348	0.000627446	<.001	Y
28.0447	-81.7768	42nd Street	Polk	2021	Malathion	5	Organophosphate	400	30	0.9857	1	N/A	Susceptible		-0.133641	0.874904	0.539002	1.42014	0.58868	>.05	N
28.1445	-82.0032	Cheyenne Lane	Polk	2021	Malathion	5	Organophosphate	400	30	1	1	N/A	Susceptible		-0.606304	0.545363	0.330876	0.89889	0.0174024	<.05	Y
28.0487	-81.9907	Wabash	Polk	2021	Malathion	5	Organophosphate	400	30	1	1	N/A	Susceptible		0.635833	1.88859	1.1039	3.23108	0.0202978	<.05	Y
28.8261	-81.3351	Halsey	Seminole	2020	Malathion	5	Organophosphate	400	30	1	1	N/A	Susceptible		0.362556	1.437	0.905817	2.27967	0.123592	>.05	N
27.4231	-80.3393	Bettys House	St. Lucie	2020	Malathion	5	Organophosphate	400	30	1	1	N/A	Susceptible		-1.36917e-05	0.999986	0.623631	1.60347	0.999955	>.05	N
27.4185	-80.3236	Heathcote	St. Lucie	2021	Malathion	5	Organophosphate	400	30	1	1	N/A	Susceptible		0.582378	1.79029	1.09857	2.91757	0.0194248	<.05	Y
27.3041	-80.3401	Sean's House	St. Lucie	2021	Malathion	5	Organophosphate	400	30	1	1	N/A	Susceptible		0.906687	2.47611	1.49213	4.10897	0.000450293	<.001	Y
27.447	-80.3394	Tire Shop	St. Lucie	2021	Malathion	5	Organophosphate	400	30	1	1	N/A	Susceptible		2.65233	14.1871	8.5095	23.6529	2.69003e-24	<.001	Y
28.8769	-82.0963	Tommy's Tire	Sumter	2021	Malathion	5	Organophosphate	400	30	1	1	N/A	Susceptible		0.270885	1.31112	0.746815	2.30184	0.345505	>.05	N
29.2459	-81.0544	Holly Hill	Volusia	2020	Malathion	5	Organophosphate	400	30	1	1	N/A	Susceptible		0.251286	1.28568	0.814295	2.02994	0.28086	>.05	N
29.111	-80.9925	Leslie	Volusia	2022	Malathion	5	Organophosphate	400	30	1	1	N/A	Susceptible		-0.459642	0.63151	0.388033	1.02776	0.0643418	>.05	N
29.0405	-80.901	N Pine	Volusia	2022	Malathion	5	Organophosphate	400	30	1	1	N/A	Susceptible		1.17183	3.2279	1.99668	5.21833	1.73953e-06	<.001	Y
29.1192	-80.9947	Nova	Volusia	2019	Malathion	5	Organophosphate	400	30	1	1	N/A	Susceptible		-0.425917	0.653171	0.407614	1.04666	0.0766532	>.05	N
29.2022	-80.9999	S Pennisula	Volusia	2022	Malathion	5	Organophosphate	400	30	1	1	N/A	Susceptible		0.257391	1.29355	0.79076	2.11603	0.305334	>.05	N
29.0329	-80.9011	S Pine	Volusia	2022	Malathion	5	Organophosphate	400	30	1	1	N/A	Susceptible		0.396348	1.48639	0.926502	2.38461	0.100288	>.05	N
29.1891	-81.0105	South Daytona	Volusia	2020	Malathion	5	Organophosphate	400	30	1	1	N/A	Susceptible		-0.332391	0.717207	0.439811	1.16956	0.182784	>.05	N
29.2444	-81.0388	YMCA	Volusia	2019	Malathion	5	Organophosphate	400	30	1	1	N/A	Susceptible		0.048702	1.04991	0.659518	1.67138	0.837334	>.05	N
28.2464	-80.7366	Viera	Brevard	2020	Naled	6	Organophosphate	2.25	30	1	1	N/A	Susceptible		4.52928	92.6914	38.4157	223.651	6.86635e-24	<.001	Y
26.1129	-80.132	11th Ave	Broward	2022	Naled	6	Organophosphate	2.25	30	0.9111	1	N/A	Developing Resistance		-0.559796	0.571326	0.229391	1.42295	0.22922	>.05	N
26.0355	-80.1783	34th Ave	Broward	2020	Naled	6	Organophosphate	2.25	15	0.7571	1	N/A	Resistant		0.29614	1.34466	0.549834	3.28845	0.516304	>.05	N
26.1126	-80.1315	8th St	Broward	2021	Naled	6	Organophosphate	2.25	30	1	1	N/A	Susceptible		1.34981	3.85671	1.57387	9.45068	0.00315912	<.05	Y
26.035	-80.1769	Farragut	Broward	2020	Naled	6	Organophosphate	2.25	15	0.9519	1	N/A	Developing Resistance		1.00161	2.72266	1.12164	6.60897	0.0268488	<.05	Y
26.2419	-80.1764	Ixtaso	Broward	2021	Naled	6	Organophosphate	2.25	30	1	1	N/A	Susceptible		2.26505	9.6316	3.95191	23.4741	6.24624e-07	<.001	Y
25.9924	-80.2459	Shalimar	Broward	2020	Naled	6	Organophosphate	2.25	15	0.8033	1	N/A	Resistant		0.469754	1.5996	0.652239	3.92298	0.304737	>.05	N
26.0693	-80.2083	SR-7	Broward	2020	Naled	6	Organophosphate	2.25	30	1	1	N/A	Susceptible		3.69731	40.3388	16.5274	98.4559	4.60633e-16	<.001	Y
25.9863	-80.2462	Tarpon	Broward	2020	Naled	6	Organophosphate	2.25	30	1	1	N/A	Susceptible		3.74551	42.3307	17.2095	104.122	3.45094e-16	<.001	Y
26.1418	-81.7948	5th Ave	Collier	2021	Naled	6	Organophosphate	2.25	30	1	1	N/A	Susceptible		4.17477	65.0251	26.4572	159.815	9.08682e-20	<.001	Y
26.1419	-81.7244	GCC	Collier	2021	Naled	6	Organophosphate	2.25	30	0.5278	0.9722	N/A	Resistant		-1.9125	0.14771	0.0589905	0.369862	4.42894e-05	<.001	Y
28.0355	-82.473	Forest Hills	Hillsborough	2021	Naled	6	Organophosphate	2.25	30	1	1	N/A	Susceptible		1.73089	5.64565	1.73042	18.4195	0.00411908	<.05	Y
28.0058	-82.4595	North Street	Hillsborough	2021	Naled	6	Organophosphate	2.25	30	0.8372	1	N/A	Resistant		0.218967	1.24479	0.499429	3.10254	0.638399	>.05	N
28.0043	-82.5672	Zone A	Hillsborough	2022	Naled	6	Organophosphate	2.25	30	1	1	N/A	Susceptible		0.947748	2.57989	1.06283	6.26239	0.0362001	<.05	Y
28.0052	-82.4609	Zone B	Hillsborough	2022	Naled	6	Organophosphate	2.25	30	1	1	N/A	Susceptible		0.0705653	1.07311	0.435484	2.64436	0.878116	>.05	N
27.9646	-82.4961	Zone E	Hillsborough	2022	Naled	6	Organophosphate	2.25	30	0.4643	1	N/A	Resistant		-1.25576	0.284861	0.1163	0.697727	0.00600528	<.05	Y
28.0261	-82.3722	Zone F	Hillsborough	2022	Naled	6	Organophosphate	2.25	30	0.5	1	N/A	Resistant		-1.74765	0.174183	0.0689959	0.439731	0.000216536	<.001	Y
28.8075	-81.5633	Sorrento	Lake	2022	Naled	6	Organophosphate	2.25	30	0.9333	1	1	Developing Resistance	0	-0.303163	0.738479	0.300513	1.81473	0.508688	>.05	N
26.6539	-81.8068	Golden Lake	Lee	2020	Naled	6	Organophosphate	2.25	30	1	1	N/A	Susceptible		2.52622	12.5061	5.11013	30.6064	3.16012e-08	<.001	Y
26.656	-81.8083	Luckett	Lee	2021	Naled	6	Organophosphate	2.25	30	1	1	N/A	Susceptible		0.992797	2.69877	1.09038	6.67968	0.0317833	<.05	Y
25.9132	-80.1917	395	Miami-Dade	2021	Naled	6	Organophosphate	2.25	30	1	1	N/A	Susceptible		1.18137	3.25883	1.33238	7.97069	0.00962945	<.05	Y
25.7782	-80.2515	Camillus House	Miami-Dade	2021	Naled	6	Organophosphate	2.25	30	1	1	N/A	Susceptible		0.910299	2.48507	1.01057	6.11095	0.047378	<.05	Y
25.8615	-80.3126	Hialeah	Miami-Dade	2021	Naled	6	Organophosphate	2.25	30	1	1	N/A	Susceptible		3.15847	23.5347	9.30381	59.5326	2.54839e-11	<.001	Y
25.8374	-80.1994	Little River	Miami-Dade	2019	Naled	6	Organophosphate	2.25	30	0.9828	1	N/A	Susceptible		1.25864	3.52062	1.44981	8.54926	0.00542651	<.05	Y
25.6617	-80.3735	Richmond Heights	Miami-Dade	2021	Naled	6	Organophosphate	2.25	30	1	1	N/A	Susceptible		-0.469439	0.625353	0.248965	1.57077	0.317785	>.05	N
25.7544	-80.3372	Westchester	Miami-Dade	2021	Naled	6	Organophosphate	2.25	30	1	1	N/A	Susceptible		0.397822	1.48858	0.602543	3.67752	0.388613	>.05	N
25.0852	-80.4518	Key Largo	Monroe	2021	Naled	6	Organophosphate	2.25	30	1	1	N/A	Susceptible		2.75065	15.6528	6.41861	38.172	1.46875e-09	<.001	Y
25.1244	-80.413	Overseas	Monroe	2019	Naled	6	Organophosphate	2.25	15	1	1	N/A	Susceptible		4.35719	78.0376	31.9897	190.37	1.00407e-21	<.001	Y
28.4661	-81.3918	Lancaster	Orange	2021	Naled	6	Organophosphate	2.25	30	1	1	N/A	Susceptible		2.02574	7.58171	3.07488	18.6942	1.08492e-05	<.001	Y
28.4511	-81.4467	Mandarin	Orange	2021	Naled	6	Organophosphate	2.25	30	1	1	N/A	Susceptible		2.28677	9.84309	4.07777	23.7597	3.65301e-07	<.001	Y
26.4726	-80.0588	Andrews	Palm Beach	2020	Naled	6	Organophosphate	2.25	30	0.6897	1	N/A	Resistant		-1.38169	0.251154	0.10154	0.621218	0.00278656	<.05	Y
26.6258	-80.1301	Biscayne	Palm Beach	2022	Naled	6	Organophosphate	2.25	30	1	1	N/A	Susceptible		-0.199799	0.818895	0.33299	2.01385	0.663423	>.05	N
26.753	-80.0523	Flagler	Palm Beach	2022	Naled	6	Organophosphate	2.25	30	1	1	N/A	Susceptible		0.72115	2.0568	0.841131	5.02943	0.113931	>.05	N
26.6498	-80.1084	Forest Ave	Palm Beach	2021	Naled	6	Organophosphate	2.25	30	1	1	N/A	Susceptible		1.26464	3.54183	1.46019	8.591	0.00515158	<.05	Y
26.6113	-80.1165	Forest Lane	Palm Beach	2022	Naled	6	Organophosphate	2.25	30	0.9394	1	N/A	Developing Resistance		-1.49809	0.223557	0.0883759	0.565512	0.001557	<.05	Y
26.7101	-80.105	Gardenia	Palm Beach	2022	Naled	6	Organophosphate	2.25	30	1	1	N/A	Susceptible		0.932696	2.54135	1.03435	6.24396	0.0419871	<.05	Y
26.673	-80.1285	Gun Club	Palm Beach	2022	Naled	6	Organophosphate	2.25	30	1	1	N/A	Susceptible		-0.321038	0.725395	0.287266	1.83175	0.496952	>.05	N
26.621	-80.1056	Lakewood Ave	Palm Beach	2021	Naled	6	Organophosphate	2.25	30	0.8974	1	N/A	Developing Resistance		-0.671918	0.510728	0.204343	1.2765	0.150529	>.05	N
26.3437	-80.1262	Parkside	Palm Beach	2020	Naled	6	Organophosphate	2.25	15	0.945	1	N/A	Developing Resistance		1.18832	3.28155	1.34964	7.97886	0.00875586	<.05	Y
26.6559	-80.1168	Ranch Dr	Palm Beach	2022	Naled	6	Organophosphate	2.25	30	0.8649	1	N/A	Resistant		-0.0358738	0.964762	0.392189	2.37326	0.937738	>.05	N
26.5317	-80.2056	US 441	Palm Beach	2021	Naled	6	Organophosphate	2.25	30	1	1	N/A	Susceptible		-0.250395	0.778493	0.315252	1.92244	0.5872	>.05	N
26.6328	-80.0987	Winged Foot	Palm Beach	2022	Naled	6	Organophosphate	2.25	30	1	1	N/A	Susceptible		0.305179	1.35687	0.556154	3.3104	0.50244	>.05	N
28.2619	-82.7053	Candice	Pasco	2021	Naled	6	Organophosphate	2.25	30	1	1	N/A	Susceptible		0.412443	1.5105	0.566721	4.026	0.409595	>.05	N
28.1865	-82.7453	Pleasure	Pasco	2021	Naled	6	Organophosphate	2.25	30	0.9914	1	N/A	Susceptible		0.643261	1.90268	0.780727	4.63693	0.156962	>.05	N
28.1726	-82.7352	Sawgrass	Pinellas	2019	Naled	6	Organophosphate	2.25	30	0.6667	1	N/A	Resistant		-1.49583	0.224063	0.0925401	0.542515	0.000914917	<.001	Y
28.0447	-81.7768	42nd Street	Polk	2021	Naled	6	Organophosphate	2.25	30	1	1	N/A	Susceptible		3.20114	24.5605	10.0191	60.2068	2.60633e-12	<.001	Y
28.1445	-82.0032	Cheyenne Lane	Polk	2021	Naled	6	Organophosphate	2.25	30	1	1	N/A	Susceptible		1.07673	2.93508	1.19527	7.2073	0.0188153	<.05	Y
28.0487	-81.9907	Wabash	Polk	2021	Naled	6	Organophosphate	2.25	30	1	1	N/A	Susceptible		2.67956	14.5787	5.93723	35.7976	5.02288e-09	<.001	Y
27.4231	-80.3393	Bettys House	St. Lucie	2020	Naled	6	Organophosphate	2.25	15	0.2386	1	N/A	Resistant		-0.155868	0.855672	0.351821	2.0811	0.731045	>.05	N
27.3041	-80.3401	Sean's House	St. Lucie	2021	Naled	6	Organophosphate	2.25	30	1	1	N/A	Susceptible		0.83338	2.30108	0.941556	5.62365	0.0675626	>.05	N
27.447	-80.3394	Tire Shop	St. Lucie	2021	Naled	6	Organophosphate	2.25	30	1	1	N/A	Susceptible		0.296065	1.34456	0.544698	3.31897	0.520741	>.05	N
29.111	-80.9925	Leslie	Volusia	2022	Naled	6	Organophosphate	2.25	30	1	1	N/A	Susceptible		0.830669	2.29485	0.940733	5.59814	0.0678926	>.05	N
29.0405	-80.901	N Pine	Volusia	2022	Naled	6	Organophosphate	2.25	30	1	1	N/A	Susceptible		-0.536052	0.585054	0.23356	1.46552	0.252548	>.05	N
29.1192	-80.9947	Nova	Volusia	2019	Naled	6	Organophosphate	2.25	30	0.6549	1	N/A	Resistant		-1.38773	0.249642	0.103192	0.603928	0.002078	<.05	Y
29.2022	-80.9999	S Pennisula	Volusia	2022	Naled	6	Organophosphate	2.25	30	1	1	N/A	Susceptible		0.49758	1.64474	0.665511	4.06479	0.281082	>.05	N
29.0329	-80.9011	S Pine	Volusia	2022	Naled	6	Organophosphate	2.25	30	1	1	N/A	Susceptible		0.30739	1.35987	0.553323	3.34208	0.502844	>.05	N
29.2444	-81.0388	YMCA	Volusia	2019	Naled	6	Organophosphate	2.25	30	0.7611	1	N/A	Resistant		-1.07745	0.340464	0.140158	0.82704	0.0173422	<.05	Y
